# Supplementary material for: Prevalence and risk factors of depression, anxiety, and stress among the Bangladeshi construction workers: A cross-sectional study
Source: PLoS One. 2024 Aug 19;19(8):e0307895. doi: 10.1371/journal.pone.0307895 (PMC11332995; doi:10.1371/journal.pone.0307895)
Supplement: S1 Dataset — (XLSX) [file pone.0307895.s001.xlsx]

## Sheet: DAS kallol Construction workers
Ids	Age	Marital Status	Monthly income (BDT)	Smoking status	Sleep duration	Types of construction work	Working duration per day	Involvement in construction site	Working in the dusty environment	Use a mask during working	Have family member with breathing problem	Have breathing problems after started working construction work	Depression1	d2	d3	d4	d5	d6	d7	Attitude1	a2	a3	a4	a5	a6	a7	Stress1	s2	s3	s4	s5	s6	s7
1	28	1	1	1	1	1	2	2	1	2	2	0	2	2	3	2	0	1	1	2	1	1	0	2	1	0	1	2	1	1	2	2	1
2	50	1	1	2	2	1	3	3	1	2	2	1	0	3	2	3	3	2	2	2	3	3	3	2	2	2	2	2	3	3	3	3	3
3	13	2	1	2	1	1	2	1	1	2	2	0	0	1	2	0	0	1	0	0	0	0	0	0	0	0	0	1	0	1	0	0	0
4	28	1	1	2	1	1	1	2	1	2	2	1	0	0	0	0	0	0	0	2	1	0	0	0	0	0	0	0	0	0	0	0	0
5	63	1	3	2	2	1	2	3	1	2	1	1	0	1	0	2	0	3	1	3	1	0	2	1	1	1	3	0	1	1	1	2	1
6	24	1	1	2	2	1	2	1	1	1	1	0	0	0	0	0	0	2	0	1	0	0	0	0	0	0	1	2	3	1	2	3	1
7	30	1	1	2	1	1	2	2	1	2	2	0	0	0	0	0	0	1	0	2	0	0	0	0	0	0	0	1	2	1	0	1	0
8	45	1	1	2	2	1	2	1	1	2	2	0	1	2	0	1	2	3	2	2	3	2	3	1	0	0	2	1	1	1	1	0	2
9	37	1	1	2	2	1	2	3	1	2	2	1	0	1	0	1	1	3	3	2	0	0	1	1	0	0	0	0	1	0	2	0	1
10	40	1	1	2	2	1	2	3	1	2	2	1	0	0	0	0	1	3	2	3	1	3	1	2	3	2	3	2	1	1	1	2	1
12	28	1	1	1	1	1	1	3	1	2	2	0	0	0	3	3	2	2	3	3	2	2	2	2	2	2	2	1	3	3	3	2	2
13	30	2	2	1	2	1	1	3	1	2	2	0	1	1	1	1	0	1	0	1	1	0	0	0	1	1	1	1	3	0	0	1	0
14	42	1	1	1	1	1	1	2	1	1	2	0	0	0	0	0	0	0	0	0	0	0	1	0	0	1	1	1	1	1	1	1	0
15	30	1	2	1	1	1	1	1	1	2	2	1	1	2	1	2	1	3	2	1	0	1	0	1	1	1	1	0	2	2	1	0	0
16	37	1	1	2	2	1	2	3	1	2	2	1	3	2	2	1	0	0	3	3	3	3	2	0	2	0	1	0	3	3	1	2	0
17	40	1	1	1	2	1	2	2	1	2	1	1	0	0	0	2	1	1	3	3	3	3	2	0	3	2	2	1	2	3	1	1	0
18	20	1	2	1	1	3	2	1	2	2	2	0	0	0	1	0	0	0	0	3	0	3	0	0	3	0	0	0	0	0	0	3	3
19	18	1	2	1	1	3	1	1	1	2	1	1	0	0	0	0	0	1	0	0	2	0	1	1	0	1	0	3	0	0	0	3	3
20	34	1	1	2	1	3	1	3	1	1	2	0	0	0	0	0	0	0	0	0	0	0	0	0	0	0	0	0	0	0	0	0	0
21	28	1	2	2	2	3	2	3	1	2	2	1	0	0	1	0	0	1	0	1	0	2	1	2	0	1	0	0	1	1	0	2	0
22	30	1	1	2	2	3	2	1	1	2	1	1	0	0	0	0	0	1	0	0	0	0	1	2	0	1	0	0	1	1	0	1	0
23	25	1	2	1	1	1	2	1	1	2	1	0	0	0	3	2	0	0	3	0	0	1	1	0	0	1	1	2	1	1	1	2	1
24	27	1	1	2	2	1	2	1	1	2	2	0	0	0	1	0	1	0	0	0	0	0	0	0	1	0	1	1	1	1	0	2	0
25	37	1	2	2	2	2	1	2	1	1	2	0	0	2	2	1	2	1	1	2	3	2	2	1	1	1	1	0	3	2	2	2	0
26	30	1	1	2	1	2	1	3	1	1	2	0	2	2	0	0	0	1	0	2	0	1	1	1	1	1	1	0	2	1	0	0	1
27	36	1	2	1	1	1	1	2	1	1	2	0	0	0	0	0	0	0	0	0	0	0	1	0	1	0	0	2	2	1	0	1	0
28	52	1	2	1	1	1	2	3	1	1	2	0	1	1	0	0	1	0	0	2	0	2	1	1	0	0	1	0	3	2	1	1	1
29	26	1	1	1	2	1	1	3	1	1	2	0	0	0	0	1	0	0	0	1	2	1	1	0	2	0	1	0	3	2	1	1	1
30	46	1	1	2	1	1	3	3	1	1	2	0	0	0	0	0	0	2	0	1	0	0	1	0	2	0	0	0	0	0	0	1	2
31	42	1	1	2	2	1	2	3	1	1	2	0	0	1	0	2	1	3	0	2	0	3	1	1	0	1	2	0	1	3	1	2	2
32	40	1	2	2	1	1	2	3	1	1	2	0	0	0	0	0	1	0	0	1	0	0	0	0	0	0	0	3	1	0	0	2	0
33	20	2	2	1	1	1	2	1	1	1	2	0	0	0	0	0	1	2	0	1	0	0	0	0	0	0	1	3	0	1	1	2	3
34	42	1	1	1	1	1	2	2	1	2	2	0	0	0	0	1	0	0	0	2	0	0	0	0	0	0	1	2	0	1	1	2	3
35	36	1	2	1	2	1	1	2	1	2	2	0	0	0	3	3	2	3	3	0	0	0	0	0	0	0	0	0	0	0	0	3	0
36	40	1	1	1	2	1	1	2	1	2	1	0	2	2	2	2	1	1	1	1	1	0	0	0	0	0	1	0	0	0	0	1	0
37	40	1	1	1	1	1	1	2	1	2	1	1	0	0	0	0	0	0	0	3	3	3	3	2	2	1	0	1	3	3	0	3	0
38	16	2	1	2	1	1	2	1	1	2	2	1	0	0	0	2	0	3	0	0	0	0	1	0	1	0	0	2	1	0	0	1	0
39	28	2	1	2	1	1	2	1	1	2	2	1	0	0	0	1	0	2	3	1	2	1	3	1	1	0	1	3	1	0	0	1	0
40	45	1	1	2	2	3	2	3	1	2	2	1	0	1	0	0	1	0	0	3	1	2	0	0	1	1	1	0	3	0	1	1	0
41	55	1	1	2	2	3	2	3	1	2	2	1	0	0	0	0	2	1	0	2	3	2	0	0	2	0	1	0	3	0	1	2	0
42	50	1	1	1	2	3	2	3	1	2	2	1	0	1	1	0	0	2	2	1	0	2	1	0	2	0	0	0	1	1	0	2	1
43	40	1	1	1	2	3	1	3	1	1	2	0	0	0	0	0	0	0	0	0	0	0	1	0	0	0	0	1	0	0	0	0	0
44	22	2	1	2	2	3	1	1	1	2	2	0	0	0	0	0	0	0	0	1	0	0	0	0	0	0	1	2	2	2	0	1	1
45	37	1	2	1	2	3	2	1	1	2	2	1	2	2	3	1	1	2	2	1	2	3	0	1	2	0	1	0	0	1	0	2	0
46	17	2	1	2	2	3	1	1	1	1	2	0	0	1	0	0	0	0	0	0	0	0	0	0	0	0	0	1	2	0	0	0	1
47	22	2	1	1	1	1	1	1	1	2	2	1	0	0	0	0	0	0	0	2	2	2	1	1	1	0	0	0	1	1	0	1	0
48	18	2	1	1	2	1	1	1	1	2	2	1	2	2	3	2	1	2	2	2	2	2	1	1	1	0	2	0	1	1	1	0	0
49	21	1	2	1	1	4	2	1	1	1	1	0	0	0	0	1	2	2	3	1	1	0	0	0	0	0	3	3	2	2	1	3	2
50	16	2	2	2	1	4	2	1	1	1	2	0	0	0	0	1	0	1	0	0	0	0	1	0	0	0	0	1	0	0	0	0	0
51	16	2	2	2	2	4	2	1	1	2	2	0	0	0	0	0	1	0	0	1	2	0	0	0	0	0	0	3	0	0	0	1	0
52	20	1	1	2	2	4	2	1	2	2	2	0	2	0	3	3	2	3	3	2	2	3	1	0	3	3	0	2	0	0	2	3	0
53	22	2	2	1	2	4	2	2	1	2	2	1	1	0	1	3	1	3	1	0	0	0	0	1	0	2	0	1	0	0	0	1	0
54	33	1	1	1	1	3	2	2	1	2	2	0	0	0	0	1	1	1	0	1	0	2	0	0	1	0	1	0	0	0	1	2	2
55	30	1	1	2	2	2	1	2	1	2	1	1	0	0	0	1	0	1	1	2	2	2	1	2	3	0	2	0	3	1	1	0	2
56	26	1	1	1	2	3	1	3	1	2	2	1	0	0	0	1	1	0	0	0	0	1	0	0	0	0	1	2	2	1	0	1	0
57	45	1	1	2	1	1	2	3	1	2	2	0	3	1	2	0	0	1	3	0	0	0	3	3	0	2	1	0	0	0	0	3	3
58	41	1	1	2	1	1	2	3	1	2	2	1	3	3	2	0	0	1	3	0	1	0	3	0	0	1	0	0	0	0	1	0	0
59	37	2	1	2	2	5	1	2	1	2	2	1	1	1	2	2	0	3	3	0	0	1	3	0	0	0	0	3	2	0	1	2	3
60	28	1	1	1	2	1	1	3	1	2	2	1	1	0	0	0	0	0	0	1	1	1	1	1	0	1	1	0	2	1	1	1	1
61	25	1	1	2	1	1	1	3	1	2	1	1	1	1	0	1	0	0	0	2	2	0	1	0	1	1	2	0	0	0	0	1	2
62	33	1	2	1	2	1	1	3	1	2	2	1	0	0	1	1	0	1	1	2	2	1	2	0	0	0	0	2	3	1	1	1	0
63	32	1	1	1	2	4	1	3	2	2	2	0	0	0	0	0	0	0	0	0	0	0	0	0	0	0	0	0	2	1	1	3	0
64	30	1	2	2	2	1	2	2	1	2	2	1	0	0	0	3	0	0	0	0	0	0	0	0	0	0	0	0	0	0	0	0	0
65	35	1	1	2	1	4	1	3	1	2	2	0	0	0	0	0	0	0	0	0	0	0	0	0	0	0	0	3	0	0	0	3	0
66	32	1	2	2	2	4	2	3	1	2	2	0	0	0	0	1	0	0	0	2	0	0	0	1	1	0	0	0	3	1	0	2	0
67	18	2	1	1	2	2	1	1	1	2	2	1	0	1	0	2	0	3	0	3	2	3	3	2	0	0	0	3	1	3	2	2	3
68	22	1	1	1	2	1	1	3	1	2	2	0	0	0	0	0	0	0	0	1	0	1	0	0	0	0	1	0	1	0	0	1	0
69	47	1	1	1	2	1	1	3	1	2	2	1	1	3	0	1	1	3	1	2	0	3	3	0	2	0	1	0	3	2	2	2	0
70	25	1	1	1	1	3	1	2	1	2	2	0	0	0	0	1	0	0	0	1	0	0	1	1	0	0	1	0	2	0	0	2	0
71	25	1	1	1	2	4	1	1	1	2	2	0	0	0	0	0	0	0	0	0	0	0	0	0	0	0	0	0	0	0	0	0	0
72	25	2	1	1	2	1	1	1	1	2	2	1	1	1	1	1	1	0	0	1	0	1	1	0	1	1	0	0	3	2	2	1	0
73	27	2	2	1	2	4	2	1	1	2	2	0	0	0	3	1	1	0	0	0	0	0	0	0	0	0	0	0	3	3	3	3	3
74	21	1	1	1	2	4	2	1	1	2	2	0	0	0	0	1	0	2	3	2	0	1	1	0	1	0	2	3	3	3	3	3	0
75	31	1	2	1	1	4	2	3	1	2	2	0	0	1	0	2	0	0	2	3	1	3	1	1	1	1	1	0	3	3	1	3	0
76	32	1	1	1	1	2	1	3	1	1	2	0	0	0	0	0	0	0	0	0	0	0	0	0	0	0	0	1	1	0	0	3	0
77	25	1	2	1	2	1	2	1	2	2	2	0	2	1	1	2	1	0	2	0	0	1	2	0	0	0	1	0	2	0	1	0	0
78	35	1	2	2	1	2	1	3	1	2	2	1	0	0	0	1	1	0	2	0	0	2	1	1	1	3	3	2	2	3	2	3	3
79	48	1	3	2	1	2	1	1	2	1	2	0	0	0	3	0	0	0	3	0	0	0	0	0	0	0	0	0	0	0	0	3	0
80	40	1	2	2	2	3	2	3	1	2	2	1	1	0	0	1	1	2	2	1	2	0	1	2	1	2	1	2	1	1	1	3	0
81	30	1	1	2	1	2	2	1	1	2	2	1	0	0	1	0	0	0	0	0	0	0	1	1	3	1	1	0	0	1	0	0	0
82	18	2	1	2	1	2	2	1	1	2	2	0	2	0	0	0	1	2	3	0	0	0	1	1	0	0	1	2	1	0	1	0	0
83	17	2	2	2	1	2	2	1	1	1	2	0	0	0	0	1	0	0	0	0	0	0	0	0	0	0	1	0	0	2	0	1	0
84	29	1	2	1	1	2	3	1	1	1	2	0	0	0	0	0	1	0	0	1	0	0	0	0	0	0	0	1	0	2	0	0	1
85	55	1	2	2	1	2	3	3	1	2	2	0	0	1	0	0	0	0	0	2	0	0	0	0	0	0	0	0	0	1	0	0	0
86	28	1	1	2	1	2	2	1	1	1	2	0	0	0	0	0	2	0	0	0	0	0	0	0	0	1	0	0	1	0	0	2	0
87	52	1	1	2	1	2	2	3	1	1	2	0	0	0	1	0	3	1	0	3	0	0	1	0	0	2	2	3	2	1	1	3	1
88	25	1	2	2	1	2	2	2	1	2	2	1	0	0	0	0	1	0	0	0	2	0	2	1	0	0	1	0	1	0	0	2	0
89	22	1	1	2	1	2	2	1	1	1	2	0	0	0	0	1	2	1	0	0	1	0	1	0	0	0	0	1	1	0	0	2	0
90	17	2	1	2	1	2	2	1	1	2	2	0	0	0	0	1	0	0	0	0	0	0	0	0	0	0	0	0	0	0	0	0	1
91	18	2	1	2	1	2	2	1	1	2	2	0	0	0	0	2	0	0	0	0	0	0	1	1	1	0	0	0	1	2	0	1	0
92	48	1	2	2	1	3	2	3	1	1	1	0	1	0	0	0	0	3	3	0	0	1	0	0	0	0	0	1	1	0	0	0	2
93	18	2	2	1	2	2	2	1	1	1	2	0	0	0	0	0	0	0	0	0	1	0	1	0	1	0	1	1	0	1	0	2	2
94	40	1	1	2	1	1	2	3	2	2	2	0	0	0	3	2	0	3	3	3	3	3	0	0	2	0	1	2	3	3	0	0	0
95	21	2	2	2	1	2	2	2	1	2	2	0	1	0	0	0	1	1	0	0	1	0	1	0	2	0	0	0	1	1	0	1	1
96	21	1	2	1	2	2	2	2	1	2	2	1	0	1	0	0	1	2	0	3	0	3	0	1	2	1	3	0	1	1	0	0	1
97	37	1	1	2	2	1	2	3	1	2	2	1	1	0	0	0	0	0	0	0	0	0	0	0	0	0	1	0	0	0	0	0	0
98	26	1	2	1	2	2	2	3	1	2	2	0	0	0	0	0	0	0	0	0	0	0	0	1	0	0	1	1	0	0	0	2	2
99	23	2	1	2	2	2	2	2	1	2	2	0	0	0	0	0	0	0	0	1	0	0	0	0	0	0	0	0	0	0	0	1	0
100	62	1	1	2	1	1	1	2	1	2	2	1	3	3	2	1	0	3	3	3	0	0	1	1	3	0	3	0	3	3	3	0	3
101	67	1	1	1	2	1	2	1	1	2	2	1	3	3	2	1	0	3	3	3	1	2	0	2	3	0	1	2	1	1	1	0	0
102	32	1	2	1	1	2	2	2	2	2	2	0	1	0	0	1	0	0	1	0	1	0	0	0	0	0	0	0	1	0	0	1	1
103	38	1	2	1	1	3	3	3	1	2	2	0	0	1	0	1	0	3	0	1	1	1	0	0	0	0	0	0	2	1	0	0	0
104	29	1	1	1	1	5	1	1	1	2	2	1	0	0	1	0	0	1	0	2	3	2	2	1	1	0	1	0	2	3	2	2	1
105	33	1	1	1	1	5	1	3	1	2	2	0	0	1	0	1	1	0	0	1	1	1	0	0	2	0	0	1	3	2	2	1	0
106	23	1	1	2	2	5	2	2	1	2	2	0	0	0	0	1	1	0	0	1	0	0	0	0	0	0	1	0	1	0	0	0	1
107	34	1	1	2	2	5	1	3	1	2	2	0	0	0	1	0	1	0	0	1	1	0	1	1	0	0	0	1	1	1	0	2	0
108	30	1	2	1	1	1	2	3	1	2	2	0	0	1	1	1	1	1	0	1	0	0	1	0	0	1	1	1	2	1	0	0	1
109	32	1	1	1	1	2	1	2	1	2	1	1	0	0	0	0	0	0	0	0	0	0	0	0	0	0	0	0	1	1	0	0	0
110	28	1	1	1	2	1	1	1	1	2	2	0	0	1	0	1	0	0	0	0	0	0	1	0	0	0	0	1	0	0	0	0	0
111	30	1	1	1	2	4	1	1	1	2	2	1	0	0	0	1	1	0	0	2	2	2	2	1	1	0	1	0	2	1	1	1	1
112	40	1	2	1	1	4	1	3	1	2	1	1	0	0	0	0	0	0	0	1	1	1	0	0	1	1	0	1	1	1	0	0	0
113	25	1	1	1	2	5	1	1	1	1	2	0	0	1	0	1	0	0	0	1	0	0	1	0	0	0	1	0	1	1	1	2	0
114	23	1	1	1	2	4	1	1	1	1	2	0	1	1	1	1	1	2	0	1	0	0	1	0	0	0	1	0	1	0	1	2	0
115	18	2	1	1	2	1	1	1	1	2	2	0	0	1	1	0	0	0	0	0	0	0	0	0	0	0	0	0	0	0	0	0	0
116	36	2	1	1	2	1	1	2	1	2	2	0	0	1	1	1	0	0	0	0	0	0	0	0	0	0	1	0	1	1	0	1	0
117	25	2	1	1	2	1	1	2	1	2	1	0	1	1	2	1	1	2	1	1	0	1	0	0	0	0	0	0	2	0	0	0	0
118	40	1	1	1	1	1	1	3	1	2	1	1	0	0	0	1	0	0	0	1	0	1	0	0	1	0	0	0	1	1	0	0	1
119	30	1	1	1	2	4	2	2	1	2	2	0	0	1	1	1	1	1	0	1	0	1	0	1	0	0	1	1	1	1	0	1	0
120	28	1	1	1	2	1	1	2	1	2	2	0	0	1	1	1	0	0	0	1	0	1	0	1	0	0	1	1	2	1	0	0	0
121	18	2	1	1	2	1	2	1	1	2	2	0	0	1	1	1	1	0	0	0	0	0	0	0	0	0	0	0	0	0	0	1	0
122	18	2	1	1	2	1	1	1	1	2	2	0	0	1	1	0	1	0	0	0	0	0	0	0	0	0	1	0	1	0	0	0	0
123	27	1	1	1	1	1	1	1	1	1	2	0	0	0	0	0	0	0	0	1	1	1	0	0	0	0	0	0	2	1	0	0	0
124	23	2	1	1	2	2	1	1	1	2	2	0	0	1	2	2	1	2	0	1	0	1	0	0	1	1	1	0	2	0	1	0	1
125	43	1	1	1	2	4	2	3	1	2	2	1	0	1	0	0	1	0	0	1	1	1	0	1	0	1	1	1	2	1	0	1	1
126	30	1	1	1	2	3	1	2	1	2	2	0	0	0	0	0	0	0	0	1	1	1	0	1	0	0	1	1	0	1	1	0	0
127	28	1	1	1	2	1	1	1	1	2	2	0	0	0	1	0	1	0	0	1	0	0	0	0	0	0	1	1	0	0	0	1	0
128	32	1	1	2	1	1	1	2	1	1	2	0	0	0	0	0	0	0	0	0	1	1	0	0	0	0	1	0	0	0	0	1	0
129	40	1	1	1	2	5	1	3	1	2	2	0	0	0	0	0	0	0	0	1	0	0	0	0	0	0	1	1	3	2	0	1	0
130	32	1	1	2	1	5	1	3	1	2	2	0	0	0	0	0	0	0	0	1	0	1	0	0	0	0	0	0	1	1	0	2	0
131	35	1	1	1	2	5	1	3	1	2	2	0	0	0	0	0	0	0	0	2	1	0	0	1	0	0	1	0	2	1	0	0	0
132	20	2	1	1	2	4	1	1	1	2	2	0	0	1	0	1	0	1	0	0	0	0	0	0	0	0	0	1	1	1	0	1	0
133	40	1	1	1	1	1	1	3	1	2	2	0	0	0	0	0	0	0	0	0	0	0	0	0	0	0	1	0	0	0	0	0	0
134	43	1	1	1	2	1	1	3	1	2	2	0	0	0	0	0	0	0	0	1	0	1	0	0	0	0	1	1	2	1	0	0	0
135	48	1	1	1	1	4	1	3	1	1	2	0	0	0	0	0	0	0	0	1	1	1	0	0	0	0	1	0	0	0	0	0	0
136	28	1	1	1	2	2	1	2	1	1	2	0	0	0	0	0	0	0	0	1	0	0	0	0	0	0	1	0	0	0	0	0	0
137	23	2	1	1	2	2	1	1	1	2	2	0	0	1	0	0	1	0	0	1	2	1	0	1	1	0	1	0	3	3	1	0	0
138	50	1	1	1	1	4	1	3	1	2	2	0	0	1	1	0	0	0	0	3	0	3	0	0	1	0	0	0	2	1	0	1	0
139	43	1	1	1	1	1	1	3	1	2	2	1	0	1	1	1	1	1	0	1	2	2	0	1	1	1	1	0	1	1	0	1	0
140	18	1	1	1	2	1	1	1	1	1	2	0	0	1	1	1	1	1	0	0	2	1	0	0	1	0	1	0	1	1	0	0	1
141	43	1	1	1	2	3	1	3	1	2	2	1	0	1	0	0	0	0	0	2	0	0	0	1	0	0	1	0	0	0	0	1	0
142	28	1	1	1	2	5	1	2	1	1	2	0	0	1	0	0	0	0	0	1	1	0	1	1	1	0	1	0	2	0	0	0	0
143	28	1	2	1	2	3	1	3	1	1	2	0	0	0	0	1	0	0	0	1	0	0	0	0	0	0	1	0	1	1	0	0	0
144	28	1	1	1	2	3	1	1	1	1	2	0	0	2	0	1	0	0	0	1	0	1	0	0	0	0	1	0	1	1	0	0	0
145	34	1	1	1	2	3	1	3	1	2	2	0	0	1	0	0	0	0	0	0	1	0	0	0	0	0	1	0	0	0	0	0	0
146	28	1	1	1	1	3	1	3	1	2	2	0	0	1	0	1	0	0	0	1	0	1	0	0	0	0	1	0	1	1	0	1	0
147	45	1	1	1	1	3	1	3	1	2	2	0	0	1	0	0	0	0	0	2	0	0	0	0	0	0	0	1	1	0	0	0	0
148	23	2	1	2	2	3	1	1	1	1	2	0	0	0	0	0	0	0	0	0	0	0	0	0	0	0	1	0	1	0	0	0	0
149	28	1	1	1	2	1	1	3	1	1	2	0	0	1	0	0	0	0	0	1	0	0	1	0	1	0	1	1	2	1	0	1	0
150	19	2	1	1	2	1	1	1	1	2	2	0	0	1	0	0	0	0	0	1	0	0	0	0	0	0	1	2	1	0	0	0	0
151	30	1	1	1	2	2	1	3	1	2	2	0	0	0	0	0	0	0	0	1	0	1	0	0	0	0	0	1	0	0	0	0	0
152	35	1	1	1	2	1	1	3	1	2	2	0	0	1	0	0	0	0	0	2	0	0	0	0	0	0	1	0	1	1	0	0	0
153	55	1	2	2	1	5	1	3	1	2	2	0	1	1	3	1	2	0	0	3	0	1	3	0	0	0	3	3	3	3	2	0	0
154	30	1	1	1	2	3	1	3	1	2	2	0	0	1	1	0	0	0	0	2	1	2	1	1	1	0	1	0	3	1	0	1	0
155	20	2	1	1	2	3	1	1	1	2	2	1	0	1	0	3	3	3	3	2	2	1	1	1	0	0	2	1	2	2	0	0	0
156	43	1	1	1	2	3	1	2	1	1	2	0	0	0	0	0	0	0	0	1	0	3	1	0	1	0	1	0	2	1	0	1	0
157	29	1	1	1	2	3	1	1	1	1	2	0	0	0	0	0	0	0	0	2	2	1	1	0	2	0	3	2	3	3	0	1	2
158	30	1	1	1	2	4	1	2	1	1	2	0	0	0	0	0	0	0	0	1	1	1	1	0	0	0	1	0	1	1	1	0	0
159	40	1	1	2	1	1	1	2	1	2	2	0	0	0	0	1	1	0	0	0	0	1	0	0	1	0	1	1	2	1	1	0	1
160	29	1	2	1	2	4	1	2	1	1	2	0	0	1	0	1	1	0	0	0	0	0	0	0	0	0	0	3	2	1	1	3	0
161	35	1	1	1	2	1	1	3	1	2	2	1	0	1	1	0	1	0	0	0	0	0	0	0	0	0	1	2	2	2	1	0	0
162	38	1	1	1	2	3	1	3	1	2	2	0	0	0	0	0	0	0	0	1	1	1	0	1	1	0	1	0	2	2	0	1	0
163	23	2	1	1	2	3	1	2	1	2	2	1	1	1	1	1	1	1	0	2	1	1	0	1	1	0	1	3	0	0	0	2	0
164	23	1	1	2	1	1	2	3	1	2	2	0	2	0	2	2	2	0	0	3	0	3	0	0	0	0	3	3	2	3	3	0	3
165	70	1	3	1	1	3	1	3	1	1	2	0	1	0	1	0	0	0	0	2	0	0	0	0	0	0	1	0	0	0	0	0	1
166	20	1	2	2	1	3	2	1	1	1	2	0	0	0	0	0	0	0	0	0	0	0	0	0	0	0	0	1	0	0	0	0	0
167	28	1	2	1	1	3	2	2	1	1	2	0	0	0	0	0	0	0	0	0	0	0	0	0	0	0	0	0	0	0	0	0	0
168	35	1	2	1	2	3	2	3	1	1	1	0	0	0	0	0	0	0	0	2	0	1	0	0	1	0	3	3	0	0	1	0	0
169	60	1	1	2	2	3	2	3	1	2	1	1	0	1	1	2	2	0	0	2	2	2	2	0	2	0	0	2	3	3	3	2	2
170	50	1	2	2	1	3	2	3	1	2	2	0	0	0	0	2	1	0	0	3	3	3	0	0	3	0	3	1	0	0	1	3	3
171	48	1	2	2	1	3	2	1	1	2	2	0	0	0	0	0	0	0	0	1	0	0	3	1	3	0	0	0	0	0	1	3	1
172	34	1	1	2	1	1	1	1	1	2	2	0	0	0	0	1	2	1	0	2	0	1	1	2	0	0	3	0	1	3	0	3	3
173	55	1	2	2	1	1	2	3	1	2	2	0	1	0	3	2	0	1	3	0	0	1	1	1	1	1	0	1	3	0	1	3	3
174	32	1	2	1	1	1	3	3	1	2	2	0	0	0	0	1	0	0	0	0	0	0	0	0	0	0	1	1	0	0	0	0	1
175	50	1	3	1	2	5	2	3	1	2	2	1	0	0	0	2	2	0	0	1	0	1	0	0	0	0	3	1	3	2	3	0	0
176	28	1	1	1	2	1	2	1	1	2	2	0	0	0	3	1	0	1	1	0	0	1	1	0	0	0	1	0	3	0	0	0	1
177	22	2	1	2	1	4	2	1	1	2	2	0	0	0	0	3	2	0	1	1	0	0	1	2	0	0	2	3	3	3	3	3	3
178	17	2	1	2	2	1	2	1	1	2	2	0	0	0	0	0	0	0	0	1	0	0	1	2	1	3	0	2	0	0	0	0	1
179	42	1	2	2	1	1	2	3	1	1	2	0	1	1	0	3	1	0	0	3	0	3	0	0	3	3	0	1	0	0	1	0	0
180	28	1	2	2	1	1	3	1	1	2	2	0	0	0	1	1	0	1	0	3	3	0	3	3	3	0	1	3	3	1	0	0	0
181	22	1	1	2	1	1	3	1	1	2	1	0	0	0	0	0	0	0	0	0	0	0	0	0	1	0	1	1	1	0	0	3	3
182	25	2	1	2	1	1	3	2	1	2	2	0	0	0	0	0	0	0	0	0	0	0	0	0	0	0	0	1	0	0	0	0	1
183	64	1	2	1	1	1	1	3	1	2	2	0	0	0	1	0	0	0	0	0	0	0	0	0	0	0	2	1	1	0	0	3	1
184	23	2	1	1	1	4	3	1	1	2	1	0	0	2	0	1	0	0	0	0	0	0	1	2	0	0	0	0	0	0	1	3	0
185	21	2	2	2	1	3	3	2	1	2	2	0	0	0	0	0	0	0	0	2	0	0	1	1	1	0	0	0	3	3	0	2	3
186	16	2	2	1	1	1	2	1	1	1	2	0	0	0	0	2	0	1	0	0	0	3	1	1	1	0	0	2	0	0	3	0	0
187	25	1	2	1	1	1	2	2	1	1	2	0	0	0	0	1	0	1	0	0	0	0	1	0	1	0	0	3	0	0	0	3	0
188	51	1	1	2	2	4	2	3	1	1	1	1	1	0	1	2	0	3	2	2	3	3	2	2	3	3	2	3	3	3	1	2	3
189	50	1	1	2	2	4	2	1	1	2	1	0	1	0	0	2	0	3	1	0	0	0	0	0	0	0	0	0	3	2	0	0	0
190	45	1	2	2	1	4	2	3	1	2	2	0	0	0	1	0	0	3	0	0	0	0	0	0	0	0	0	0	0	0	0	3	0
191	50	1	1	2	2	4	2	3	1	1	2	0	0	0	0	0	1	3	1	2	0	3	3	1	0	3	2	0	1	2	2	1	0
192	53	1	2	2	1	3	2	3	1	1	2	0	1	1	0	0	0	0	0	0	0	3	1	0	0	0	3	3	0	0	0	3	3
193	24	1	1	1	2	3	2	3	1	2	2	0	0	0	0	2	1	3	3	0	0	0	1	3	1	2	0	1	3	0	2	2	2
194	21	1	2	1	2	1	2	1	1	2	2	0	0	0	2	1	0	1	2	0	0	0	2	0	0	1	1	0	0	1	0	0	2
195	25	1	2	1	1	1	2	2	1	2	2	0	0	0	0	0	0	0	0	0	0	1	3	0	0	0	0	0	0	0	0	0	0
196	24	1	1	1	2	3	2	1	1	2	2	0	0	0	0	2	1	2	1	0	0	0	0	0	1	0	0	0	2	2	1	2	0
197	32	1	2	1	2	1	2	1	2	2	2	1	3	0	0	3	0	3	3	3	0	2	3	0	3	3	3	3	3	0	2	3	3
198	22	1	2	1	1	1	2	2	1	2	2	0	0	1	0	2	0	0	1	0	0	1	2	0	2	2	0	3	3	0	0	3	0
199	50	1	1	2	1	3	2	2	1	2	2	0	0	1	1	1	0	0	0	0	0	1	0	0	0	0	0	1	0	0	0	0	0
200	39	1	1	1	1	1	1	3	1	2	1	1	1	0	0	2	1	0	0	2	1	2	0	0	2	0	2	0	2	0	2	2	2
201	35	1	2	2	2	1	2	3	1	2	2	0	1	0	0	2	2	2	0	0	0	0	1	1	1	0	1	0	3	1	1	3	0
202	21	2	2	2	1	1	2	1	1	1	2	0	1	0	2	1	1	0	3	0	0	0	0	1	1	0	0	3	1	0	0	3	3
203	21	2	2	2	1	1	2	1	1	2	2	0	1	0	0	1	3	1	0	0	0	0	0	0	3	0	0	0	1	0	0	3	3
204	72	1	2	2	1	1	2	3	1	2	2	0	3	1	0	2	0	0	2	3	3	3	0	2	3	1	0	0	3	1	1	3	1
205	21	1	1	2	2	1	2	1	1	2	2	0	0	0	0	1	1	0	0	0	0	1	0	0	0	0	0	0	0	0	0	0	1
206	35	1	1	2	2	3	2	2	1	2	2	0	1	0	0	2	0	0	0	1	0	1	0	1	1	1	1	2	2	2	2	2	2
207	50	1	1	2	2	3	2	3	1	2	2	0	0	1	1	1	1	1	1	0	0	1	0	1	0	0	1	1	0	1	0	0	0
208	24	1	1	1	1	1	2	1	1	2	2	1	0	1	2	1	0	1	2	1	1	2	1	0	0	0	0	1	1	1	1	2	1
209	30	1	1	1	1	1	2	1	2	1	2	0	1	2	1	0	0	0	1	1	2	1	1	2	1	1	1	0	1	2	1	1	2
210	29	2	2	2	1	1	1	1	2	1	2	1	1	2	1	1	1	2	1	1	2	1	1	1	0	1	1	1	1	2	2	2	1
211	28	2	1	1	2	1	1	1	1	2	2	0	0	1	1	1	0	0	1	1	1	2	0	1	1	0	1	1	1	1	2	2	2
212	23	1	1	2	1	1	2	1	1	2	2	1	0	1	1	1	1	0	1	1	1	2	2	1	1	2	0	1	1	1	0	1	1
213	24	1	1	1	2	1	2	1	1	2	2	1	0	1	2	1	0	1	2	1	1	2	1	2	1	1	1	1	1	2	2	2	1
214	30	1	1	1	1	1	2	2	1	2	2	1	2	2	3	3	3	2	2	1	1	1	1	2	1	0	1	1	1	1	1	2	1
215	25	2	1	1	2	2	2	2	1	2	2	1	1	2	2	2	1	3	3	2	1	1	1	2	2	3	2	2	2	3	1	3	1
216	35	1	1	1	2	3	2	3	1	2	2	1	1	0	2	1	1	2	2	1	1	0	0	0	1	0	1	1	2	1	0	2	2
217	41	1	2	1	1	1	2	3	1	2	2	1	1	0	1	0	0	2	2	1	1	2	0	0	0	1	0	0	1	1	0	2	2
218	44	1	2	2	2	1	2	3	1	2	2	1	1	1	2	1	0	3	1	0	0	1	0	0	0	0	1	1	2	2	0	2	2
219	23	2	1	2	1	2	1	1	1	2	2	1	0	3	1	2	0	1	0	1	0	1	0	0	1	0	0	0	2	1	0	1	0
220	24	2	2	2	1	2	1	2	1	2	2	0	0	2	0	1	0	1	0	1	1	1	0	0	2	0	0	1	2	1	0	2	0
221	25	1	1	1	1	4	2	2	1	1	2	0	0	1	2	1	0	1	0	0	0	1	0	0	1	0	0	0	0	1	0	2	1
222	23	1	2	1	2	5	1	2	1	2	2	0	1	1	0	1	1	1	0	2	1	1	1	1	1	0	1	0	3	3	1	3	1
223	50	1	2	2	2	5	3	3	1	2	2	1	0	0	1	0	0	0	0	2	0	1	0	0	0	0	0	0	0	0	0	0	0
224	23	2	1	1	2	5	2	1	1	2	2	1	2	2	0	1	2	0	1	2	0	0	2	1	1	2	1	2	2	1	3	2	2
225	25	1	2	1	1	1	2	1	1	2	2	0	1	3	2	0	0	1	3	1	1	2	3	0	2	0	0	1	0	0	0	2	0
226	22	2	1	1	1	1	2	2	1	2	2	0	0	0	0	0	0	0	0	1	1	0	0	1	1	1	1	1	2	1	1	3	0
227	32	1	1	1	2	3	2	2	1	2	2	0	0	0	0	1	0	0	0	2	0	1	1	1	1	0	1	1	1	1	1	3	1
228	24	2	1	2	2	3	1	1	1	2	2	0	1	0	0	1	0	0	0	2	0	1	1	1	1	0	1	1	1	2	1	2	1
229	17	2	1	2	2	1	1	1	1	2	2	0	1	2	1	1	1	1	1	1	1	0	1	1	1	1	1	0	1	1	1	1	1
230	35	1	1	1	2	4	1	3	1	2	2	0	0	0	0	0	0	0	0	0	0	0	0	0	0	0	1	1	1	1	0	1	0
231	32	1	1	1	1	1	2	1	1	2	2	0	0	0	0	0	0	0	0	1	0	0	0	0	0	0	0	1	1	1	1	3	1
232	39	1	1	1	2	4	1	3	1	2	1	1	0	1	0	0	0	0	0	0	1	0	1	0	0	0	0	1	2	1	1	3	0
233	24	2	1	1	2	4	1	2	1	1	2	0	1	1	1	1	0	0	0	0	0	0	0	0	1	0	1	1	3	2	1	3	0
234	32	1	1	1	1	1	1	3	1	1	2	0	0	0	0	0	0	0	0	0	0	1	1	0	0	0	1	0	0	0	1	0	0
235	30	1	1	1	1	1	1	3	1	2	2	0	0	0	0	0	0	0	0	0	0	0	0	0	0	0	0	1	0	0	0	1	0
236	20	2	1	1	1	1	1	1	1	2	2	0	0	0	0	0	0	0	0	0	0	0	0	0	0	0	0	1	0	0	0	0	0
237	21	2	1	1	2	1	1	2	1	1	2	0	0	0	0	0	0	0	0	1	1	1	0	1	0	0	1	1	2	1	1	3	0
238	29	1	2	2	1	2	2	3	1	2	2	1	0	1	2	1	2	1	1	3	1	1	0	0	0	1	0	1	3	2	0	1	1
239	42	1	1	1	1	5	2	3	1	1	2	0	0	0	0	0	0	0	0	1	0	1	0	1	1	0	1	0	0	0	0	1	0
240	40	1	1	1	2	2	2	2	1	2	2	0	0	0	0	0	0	0	0	1	1	1	0	1	1	1	0	1	1	1	0	1	0
241	32	1	2	2	1	1	2	1	1	2	1	1	0	0	1	1	1	0	0	2	2	1	0	0	2	0	1	0	0	1	0	1	0
243	27	1	1	1	1	1	2	1	1	1	2	0	0	0	2	2	2	2	1	1	0	1	0	0	0	0	1	0	1	1	1	0	0
244	26	1	1	1	2	5	1	1	1	2	2	0	0	0	0	0	0	0	0	0	0	0	1	0	0	0	1	0	1	1	1	1	0
245	27	1	1	1	2	5	1	3	1	2	2	0	1	1	1	1	0	1	1	0	0	1	0	0	0	0	1	1	2	2	1	1	0
246	25	1	1	2	2	1	2	3	1	2	2	0	1	1	1	1	1	0	0	0	0	0	0	0	0	0	1	1	0	0	0	2	0
247	30	1	1	2	1	2	1	1	1	2	1	1	0	1	0	0	0	0	0	1	2	1	1	0	1	1	0	0	2	3	1	3	1
248	25	2	2	1	2	4	1	2	2	1	2	0	2	1	0	1	2	1	0	3	1	0	0	1	2	3	0	1	1	2	1	1	2
249	29	1	2	1	1	5	2	2	1	1	2	0	0	1	1	3	3	2	3	0	1	1	0	0	0	0	1	2	0	0	1	3	3
250	28	1	1	1	1	1	2	1	1	1	2	1	0	0	0	0	1	0	0	1	1	1	0	0	1	0	0	1	1	1	1	0	0
251	53	1	1	1	2	1	2	3	1	2	2	0	0	0	1	0	0	1	0	0	0	0	0	0	0	0	1	0	1	0	2	1	0
252	40	1	1	2	1	2	1	3	1	2	1	0	1	0	0	0	1	2	0	1	3	2	3	1	1	0	0	1	2	1	0	0	0
253	45	1	1	2	1	2	1	3	1	2	2	0	1	0	0	0	1	0	0	0	1	1	2	1	0	0	0	1	1	0	0	1	0
254	32	1	1	2	1	2	2	2	1	2	2	0	0	0	0	1	0	0	0	0	1	0	0	0	0	0	0	0	1	0	0	0	0
255	35	1	2	1	1	1	2	2	1	2	2	0	0	1	1	1	0	3	0	0	1	0	0	0	0	0	0	0	1	0	0	0	0
256	18	2	1	2	1	1	1	1	1	2	2	0	0	0	0	1	1	0	0	0	0	0	0	0	0	0	0	2	0	1	0	1	0
257	36	1	2	2	1	5	2	2	2	2	2	0	2	1	2	0	0	1	0	0	0	0	0	0	0	0	0	0	1	1	0	1	0
258	37	1	2	2	2	1	2	3	1	2	2	0	1	0	0	0	1	0	0	1	0	0	0	0	0	0	0	0	0	1	0	1	0
259	50	1	2	1	2	4	1	3	1	2	2	1	0	0	0	0	1	2	1	2	2	0	0	0	1	0	1	0	1	1	1	1	0
260	25	1	1	2	1	1	1	1	1	2	2	0	0	0	0	1	0	0	0	0	0	0	0	0	0	0	0	2	0	1	0	0	0
261	50	1	2	1	2	2	2	3	1	2	2	0	0	0	0	0	0	3	0	0	1	0	0	0	0	0	1	0	3	0	1	1	0
262	25	2	1	1	2	2	2	2	2	2	2	1	0	1	1	0	0	2	0	1	2	0	0	0	1	0	0	0	0	0	0	0	0
263	52	1	2	2	2	4	1	3	1	2	2	1	0	0	0	0	0	0	0	3	1	1	0	0	1	0	1	0	2	1	1	0	0
264	33	1	2	2	2	1	2	2	1	2	2	0	0	0	0	1	1	0	0	1	0	0	1	0	0	0	1	0	2	1	1	1	0
265	35	1	2	2	2	1	2	3	2	2	2	0	0	0	1	0	0	2	0	0	1	0	0	0	0	0	0	1	2	1	0	1	0
266	25	2	2	1	2	2	2	2	1	2	2	0	1	0	0	1	1	1	0	0	0	0	0	0	0	0	0	0	0	0	1	1	0
267	18	2	1	2	1	1	2	1	1	2	2	0	0	0	1	1	2	0	0	0	0	0	0	0	0	0	0	1	0	1	0	0	0
268	30	1	2	2	1	2	2	3	1	2	2	0	0	1	1	0	0	2	0	1	0	0	0	0	0	0	0	0	0	0	0	1	0
269	30	1	2	1	2	2	2	2	1	2	2	0	0	0	0	0	0	0	0	0	0	1	0	0	0	0	0	0	0	0	0	0	0
270	22	2	1	2	1	5	2	1	1	2	2	0	1	1	0	0	2	0	0	0	0	0	0	0	0	0	0	0	0	0	0	1	0
271	23	1	1	1	1	1	2	2	1	2	2	0	2	1	1	0	0	0	0	1	0	0	0	0	0	0	0	3	0	0	0	1	0
272	35	1	2	2	1	1	2	2	1	2	1	1	0	0	1	0	0	2	0	1	1	0	0	0	1	0	0	0	1	0	0	0	0
273	37	1	2	2	2	2	2	3	1	2	2	1	2	0	3	0	0	3	0	1	0	0	1	0	0	0	2	0	3	0	2	0	0
274	42	1	2	2	1	5	2	2	1	2	2	0	1	1	0	0	0	1	0	1	0	0	1	0	0	0	0	1	1	0	0	0	0
275	48	1	2	2	2	1	2	3	2	2	2	0	1	1	2	0	1	3	3	0	0	1	0	1	0	0	1	0	3	2	1	0	0
276	45	1	2	2	2	2	2	3	2	2	2	0	0	0	1	0	0	0	0	1	0	0	1	0	0	0	1	1	2	1	0	1	0
277	50	1	2	2	2	2	2	3	1	2	2	0	0	0	0	0	0	0	0	1	1	0	0	1	1	0	0	0	1	0	0	1	0
278	22	1	1	1	2	1	2	1	2	2	2	0	0	0	1	0	2	0	0	0	0	0	0	0	0	0	0	1	0	0	0	2	0
279	35	1	2	2	1	1	2	2	1	2	2	0	0	0	1	1	0	2	0	1	2	2	0	0	0	0	0	0	2	0	0	1	0
280	42	1	2	1	1	4	2	3	1	2	2	0	0	0	0	0	0	1	0	0	0	0	1	0	0	0	1	0	2	0	1	0	0
281	40	1	1	2	2	1	2	3	1	2	1	1	1	0	2	0	1	3	0	1	1	0	0	0	1	0	0	0	2	0	0	0	0
282	28	1	2	1	1	2	2	2	1	2	2	0	1	0	2	0	1	0	0	0	0	0	0	0	0	0	0	0	0	1	0	2	0
283	58	1	1	2	2	1	2	3	1	2	2	1	0	0	0	0	0	0	0	1	1	0	0	0	0	0	0	0	1	1	0	1	0
284	60	1	2	2	1	4	2	3	1	2	2	0	0	0	0	0	0	1	1	3	0	1	0	1	1	0	1	0	2	0	0	0	0
285	21	2	1	2	1	1	2	1	1	2	2	0	0	0	0	0	0	1	0	0	0	0	0	0	0	0	0	0	0	0	0	0	0
286	18	2	1	1	1	1	2	1	1	2	2	0	1	0	2	1	1	0	0	0	0	0	0	0	0	0	0	2	0	1	0	0	0
287	37	1	1	2	1	2	2	3	1	2	2	0	0	0	0	1	0	1	0	0	0	0	0	0	0	0	0	0	0	0	0	0	0
288	27	1	1	2	2	2	2	2	1	2	2	0	0	0	0	0	1	0	0	0	0	0	0	1	0	1	1	2	2	1	0	0	0
289	28	1	1	1	2	2	2	2	2	2	2	0	1	0	2	0	0	0	0	0	0	0	0	0	0	0	0	3	1	1	0	1	0
290	21	2	1	1	2	1	2	1	2	2	2	0	2	0	0	0	1	0	0	0	0	0	0	0	0	0	0	0	0	1	0	1	0
291	25	2	1	1	2	2	2	2	2	2	2	0	2	2	1	0	0	0	3	0	0	1	0	0	0	0	0	3	0	1	0	2	0
292	40	1	2	2	2	2	2	3	1	2	2	1	0	0	0	1	0	2	0	1	2	0	0	0	1	0	0	0	2	1	0	0	0
293	40	1	2	2	2	2	2	3	1	2	2	0	0	0	0	0	0	0	0	0	0	0	0	0	0	1	0	0	1	0	0	0	1
294	32	1	2	1	2	4	2	2	1	2	1	1	1	1	0	1	0	3	0	0	1	1	1	0	0	0	0	0	2	1	0	0	0
295	38	1	3	1	1	5	1	2	2	2	2	0	0	0	0	0	1	0	0	0	0	0	0	0	0	0	0	0	0	0	0	0	0
296	31	1	2	2	2	4	1	3	1	2	2	1	0	0	0	1	0	2	0	3	1	1	0	0	1	0	2	0	1	0	2	0	0
297	54	1	3	2	2	5	1	3	1	2	2	1	0	0	0	0	0	1	0	2	1	1	0	0	1	0	2	0	3	0	1	0	0
298	37	1	2	2	1	1	2	1	1	2	2	0	0	0	0	0	1	0	0	0	1	0	0	0	0	0	0	0	2	0	0	0	0
299	19	2	1	2	1	1	1	1	2	2	2	0	0	0	1	2	1	0	0	0	1	0	0	0	0	0	0	0	0	0	0	0	0
300	28	1	2	1	1	1	1	1	1	2	2	1	0	0	0	0	1	1	0	1	2	0	0	0	1	0	0	0	0	0	0	0	0
301	34	1	2	2	1	2	2	2	1	2	2	1	0	0	0	0	0	0	0	0	1	0	0	0	1	0	0	0	0	0	0	0	0
302	40	1	2	2	2	2	1	3	2	1	2	0	0	0	0	0	0	1	0	0	0	0	0	0	0	0	0	2	1	0	0	0	0
303	35	1	2	2	1	5	1	1	1	2	2	1	0	1	0	0	0	0	0	0	0	0	1	0	0	0	0	0	2	1	0	0	0
304	34	1	2	2	1	1	2	2	2	1	2	0	0	2	1	0	1	3	0	0	0	0	0	0	0	0	1	0	2	1	0	0	0
305	30	1	2	2	2	2	2	2	2	1	2	0	0	0	1	0	1	0	0	1	1	3	2	2	1	0	3	0	1	1	3	1	0
306	45	1	2	2	1	2	2	3	1	2	2	1	0	0	1	0	0	2	0	0	1	2	0	0	2	0	0	0	1	1	0	1	0
307	28	1	3	2	1	5	1	2	2	2	2	0	0	0	0	0	0	2	0	0	0	1	0	1	0	0	0	0	2	1	0	0	0
308	34	1	1	2	2	2	2	3	1	2	2	1	0	1	0	0	0	3	0	1	2	0	0	0	2	0	0	0	1	1	0	1	0
309	45	1	1	2	1	2	1	3	1	2	2	0	1	0	0	0	1	3	0	0	1	0	0	0	0	0	0	1	2	3	0	0	0
310	20	2	2	1	2	2	1	1	1	2	2	0	0	1	0	0	1	0	0	0	0	0	2	0	0	0	0	3	0	0	0	1	0
311	18	2	2	1	1	2	1	1	1	2	1	1	0	0	0	0	0	0	0	1	0	0	1	1	3	0	0	2	1	0	0	1	0
312	34	1	2	1	1	2	1	3	1	2	2	0	0	0	0	0	1	0	0	0	0	0	0	0	0	0	0	0	0	0	0	0	0
313	22	2	1	1	2	2	3	1	1	2	2	1	0	1	0	0	1	0	0	0	0	0	0	0	1	0	2	0	1	0	0	0	0
314	26	1	2	1	1	5	1	2	1	2	2	0	1	1	0	2	0	0	0	1	0	0	0	0	0	0	0	1	1	0	0	0	0
315	21	2	1	1	2	1	2	2	1	1	2	0	0	0	0	1	0	0	0	0	1	0	0	0	1	0	0	0	0	0	0	0	0
316	23	1	1	1	2	1	2	1	1	2	2	1	1	0	0	0	0	0	0	0	2	0	0	0	1	0	0	0	0	0	1	0	0
317	22	1	1	1	1	1	2	1	1	2	2	0	1	0	0	0	0	1	0	1	0	0	0	0	0	0	0	0	1	0	0	0	0
318	18	2	1	1	1	1	1	1	2	2	2	0	1	0	0	0	1	0	0	0	0	1	0	0	0	0	0	0	1	0	0	0	0
319	23	2	1	2	2	1	1	1	2	1	2	0	0	0	0	0	0	2	0	0	0	0	0	0	0	0	0	0	0	0	0	0	0
320	21	1	1	1	2	1	1	1	2	2	2	0	2	2	1	1	2	3	1	0	0	1	2	1	0	1	0	0	1	0	0	2	1
321	21	1	2	2	1	1	2	1	2	1	2	0	0	0	0	1	0	1	3	0	0	0	0	0	0	0	0	0	0	1	0	0	0
322	21	2	1	2	1	1	1	1	1	2	2	1	0	0	0	1	1	0	0	1	1	0	0	0	2	0	1	3	2	1	1	1	1
323	18	2	1	1	1	2	1	1	1	2	2	0	0	0	0	1	1	0	1	0	1	0	0	0	1	0	0	2	0	1	0	0	1
324	18	2	1	1	1	1	1	1	2	1	2	0	0	0	0	2	1	0	1	0	0	0	0	0	0	0	0	3	0	1	0	2	0
325	30	1	2	2	1	5	2	2	1	2	2	0	0	1	0	0	1	1	1	0	0	0	0	0	0	0	0	2	0	1	0	0	0
326	55	1	1	2	2	1	1	3	1	2	2	1	0	0	0	0	0	2	1	2	1	3	0	0	1	0	0	1	3	0	1	0	0
327	23	2	2	2	1	1	2	1	1	2	2	0	1	1	1	0	2	0	3	0	0	0	0	0	0	0	0	0	0	1	0	2	0
328	28	2	2	1	2	5	2	2	2	1	2	0	0	0	0	0	0	0	0	0	0	0	0	0	0	0	1	0	2	1	1	0	0
329	20	2	1	1	1	1	1	1	1	2	2	0	2	1	1	0	1	0	0	0	0	0	0	0	0	0	0	1	0	1	0	1	0
330	30	1	2	2	2	1	2	2	1	2	2	0	0	0	0	0	0	0	0	1	0	1	0	0	0	0	0	1	2	0	0	0	0
331	48	1	2	2	2	3	1	3	2	1	2	0	0	0	0	0	0	0	0	0	0	0	0	0	0	0	1	0	1	0	1	1	0
332	40	1	2	1	2	4	2	3	1	2	2	0	0	0	0	0	1	0	0	0	1	0	0	0	0	0	1	0	3	1	0	1	0
333	26	1	2	1	2	3	1	1	1	2	2	0	0	0	0	0	0	0	0	0	0	0	0	0	0	0	1	1	1	0	0	0	0
334	32	1	2	2	1	1	2	3	1	2	2	0	0	2	1	0	1	1	0	0	1	1	0	0	0	0	1	0	2	0	1	0	0
335	38	1	2	2	1	2	2	3	1	2	2	0	0	1	1	0	0	2	0	1	0	0	0	0	0	0	0	0	1	1	0	1	0
336	50	1	2	2	1	2	2	3	1	2	2	1	0	1	1	0	0	0	0	2	1	0	0	0	1	0	1	0	2	0	1	0	0
337	30	1	2	2	1	1	2	2	1	2	2	1	0	0	0	1	0	1	0	2	1	0	0	1	1	0	0	0	0	1	0	1	0
338	21	2	1	2	1	5	2	1	1	2	2	0	1	2	0	0	0	0	0	1	0	0	0	0	0	0	0	1	2	0	0	0	0
339	25	1	2	1	2	3	2	2	1	2	2	1	2	3	3	2	2	3	3	0	0	0	1	1	2	2	0	2	2	1	2	1	3
340	24	2	2	1	2	3	2	1	1	2	2	1	0	1	0	1	2	1	1	1	1	0	3	1	1	2	1	3	2	1	1	1	2
341	40	1	2	2	1	1	2	3	1	2	2	0	0	0	1	0	1	2	0	1	0	0	0	0	0	1	0	1	1	0	0	0	0
342	38	1	1	2	1	1	2	3	1	2	2	0	0	0	1	0	1	2	0	0	0	1	0	0	1	0	1	0	2	1	0	1	0
343	40	1	1	1	2	2	1	3	1	2	2	0	0	1	0	1	0	0	0	0	0	0	0	0	0	0	1	1	1	1	1	0	1
344	27	1	1	1	1	1	1	2	1	2	2	0	1	0	0	1	0	0	0	1	1	0	0	0	1	0	0	1	2	1	0	1	0
345	28	1	1	1	1	1	1	1	1	2	2	0	1	1	1	1	1	1	1	2	2	1	0	0	1	0	1	2	1	1	0	1	0
346	28	1	1	1	1	1	1	3	1	2	2	1	1	1	1	1	1	1	0	2	2	2	1	1	1	1	1	1	1	1	1	1	0
347	22	2	1	1	2	1	1	1	1	2	2	0	0	1	0	0	0	0	0	1	1	0	0	0	1	0	0	1	1	1	0	0	0
348	18	2	1	2	2	1	1	1	1	2	2	1	0	1	1	1	1	0	0	0	0	0	1	1	0	0	0	2	1	1	0	1	0
349	62	1	2	2	1	4	1	3	1	2	2	1	0	0	0	0	0	0	0	1	1	2	1	0	1	0	1	1	3	3	1	1	0
350	28	1	1	2	1	1	1	1	1	2	2	0	0	1	1	0	2	2	1	1	1	0	1	0	0	0	0	1	2	2	1	1	0
351	38	1	1	2	1	4	1	3	1	2	2	0	0	1	0	0	0	0	0	0	0	0	0	0	0	0	0	2	1	0	0	0	0
352	50	1	1	1	1	1	1	3	1	2	2	1	0	0	1	1	1	1	0	1	1	1	1	0	1	0	1	0	1	1	1	0	1
353	55	1	1	2	1	1	1	3	1	2	2	0	0	1	0	0	1	0	0	0	0	0	0	1	0	0	0	0	2	0	1	0	0
354	41	1	1	2	1	4	1	2	2	2	2	0	0	0	1	0	0	1	0	0	0	1	0	0	0	0	0	1	0	0	0	1	0
355	55	1	2	2	1	2	1	3	1	2	2	0	1	1	1	0	1	0	2	1	0	0	0	0	1	0	0	0	2	1	0	1	0
356	50	1	2	2	1	4	1	3	1	2	2	0	1	0	1	1	0	1	1	1	0	0	0	0	0	0	0	0	2	1	0	0	0
357	42	1	1	2	2	4	1	2	2	2	2	0	1	1	0	0	1	1	0	0	1	0	0	0	0	0	0	0	2	0	1	0	0
358	30	1	1	1	1	1	1	2	1	2	2	0	1	0	0	1	1	2	1	1	0	1	0	0	0	0	1	0	0	0	0	0	0
359	22	1	1	2	2	1	1	1	1	2	2	0	2	0	0	1	0	0	0	0	0	0	0	0	0	0	0	2	0	0	0	0	0
360	30	1	1	2	2	1	1	3	1	2	1	1	0	0	1	1	2	0	0	2	2	0	1	0	0	0	1	1	2	0	1	1	0
361	50	1	1	2	1	1	2	3	1	2	2	1	0	0	0	1	0	2	0	1	2	0	0	0	1	0	1	2	3	1	1	0	0
362	45	1	1	2	1	1	2	3	1	2	2	0	0	0	0	0	0	1	0	1	0	2	0	0	0	0	1	0	2	0	0	1	0
363	35	1	2	2	1	1	2	3	1	2	2	0	0	0	0	1	0	2	0	1	0	1	0	0	0	0	1	0	1	0	0	1	0
364	25	1	1	2	1	4	2	2	1	2	2	0	0	0	0	1	0	2	0	1	0	1	0	0	0	0	2	0	1	0	0	1	0
365	22	2	1	1	1	1	1	1	2	2	2	0	0	0	0	1	1	0	0	1	0	0	0	0	0	0	0	0	0	0	0	0	0
366	35	1	2	2	2	3	2	3	1	2	2	0	0	0	0	0	0	2	0	1	1	0	0	0	0	0	1	1	2	0	1	1	0
367	35	1	1	1	1	1	2	1	1	2	2	1	0	0	1	0	0	2	0	1	1	1	0	0	0	0	2	0	1	1	1	0	0
368	35	1	2	2	1	4	2	3	1	2	1	1	0	0	0	0	0	0	0	0	1	1	0	1	1	0	1	0	1	1	1	1	1
369	18	2	1	2	1	1	2	1	1	2	2	0	0	0	0	0	0	0	0	2	0	1	1	0	1	0	0	0	1	1	0	0	0
370	33	1	1	1	2	2	1	2	1	2	2	0	0	0	0	0	0	0	0	1	0	1	0	1	1	0	1	0	1	1	0	1	0
371	23	1	1	1	2	1	1	1	1	2	2	0	0	1	0	1	0	0	0	0	0	1	1	1	1	0	1	1	1	1	1	0	0
372	35	1	1	2	1	4	2	3	1	2	2	1	0	0	0	0	1	3	0	0	2	0	0	0	1	0	1	3	2	1	1	1	0
373	48	1	1	2	1	1	1	3	1	1	2	0	0	1	0	0	0	0	0	1	0	1	0	0	1	0	0	1	1	1	1	2	0
374	37	1	1	1	1	1	1	3	1	2	2	0	0	0	0	0	0	0	0	2	1	2	0	1	0	0	0	1	3	2	2	1	1
375	55	1	1	1	1	1	1	3	1	2	2	0	0	0	0	0	0	0	0	1	0	1	0	1	1	0	1	0	1	1	1	2	1
376	45	1	2	2	1	1	2	3	1	2	2	1	0	0	0	0	0	0	0	1	1	1	0	1	1	0	0	0	1	1	0	0	0
377	28	1	1	2	1	1	1	1	1	2	2	0	0	0	0	0	0	0	0	1	0	1	0	0	0	0	0	1	0	0	0	1	0
378	38	1	2	2	1	1	2	3	1	2	2	1	0	0	0	0	0	0	0	0	1	0	0	0	0	0	0	1	2	0	0	1	0
379	18	2	2	1	1	1	2	1	1	2	2	0	0	0	0	0	0	0	0	0	0	0	0	0	0	0	1	1	0	1	0	1	0
380	22	1	1	1	1	1	2	1	1	2	2	0	0	0	1	0	0	1	0	1	0	0	0	0	0	0	1	0	1	0	0	1	0
381	52	1	2	2	1	1	1	1	1	2	2	1	0	1	0	0	1	1	0	0	1	0	0	0	0	0	0	0	0	1	0	1	0
382	31	1	1	1	1	1	1	1	1	2	2	0	0	0	0	1	0	1	0	1	1	0	0	0	1	0	0	0	0	0	0	1	0
383	37	1	2	1	2	1	2	2	1	2	2	1	0	1	0	0	1	1	0	1	1	0	0	0	0	0	1	1	2	1	0	1	0
384	54	1	1	1	1	1	2	3	1	2	2	0	0	2	0	0	0	0	0	1	0	3	0	0	0	0	1	0	2	2	1	3	1
385	29	1	2	1	1	3	1	2	1	2	2	0	0	0	1	0	0	0	0	1	0	0	0	0	0	0	0	1	1	0	0	1	0
386	21	1	1	1	1	1	2	1	1	2	2	1	0	0	0	1	0	0	0	1	1	2	0	0	1	0	0	1	1	0	0	1	0
387	24	1	2	1	1	1	2	1	1	2	2	1	0	1	1	0	0	1	0	1	0	1	0	1	0	0	0	0	1	0	0	0	0
388	22	2	1	1	1	1	2	1	1	2	2	1	0	0	0	1	0	1	0	1	1	2	0	0	0	0	0	1	1	0	0	1	0
389	21	2	1	1	1	1	2	1	1	2	2	0	0	0	1	0	1	1	0	0	1	1	0	0	0	0	0	0	1	0	0	1	0
390	55	1	2	2	1	1	2	1	1	2	2	1	0	0	0	0	1	1	0	1	2	0	0	0	0	0	1	1	2	1	0	1	0
391	57	1	1	1	1	1	1	3	1	2	2	0	0	0	0	1	1	0	0	1	0	1	0	0	1	0	1	0	0	0	0	0	1
392	52	1	1	2	1	1	1	3	1	2	2	0	0	0	0	0	1	0	0	1	0	0	1	0	1	0	0	0	1	0	0	0	0
394	32	1	1	1	1	4	1	3	1	2	2	0	0	1	0	1	1	0	0	0	0	0	1	0	1	0	0	1	0	1	0	0	0
395	50	1	1	2	1	3	1	3	1	2	2	0	0	0	0	0	0	0	0	1	0	0	0	0	0	0	0	0	1	0	0	0	0
396	19	2	1	1	2	4	1	1	1	2	2	0	0	1	2	2	1	3	0	0	0	0	0	0	0	0	0	0	0	0	0	0	0
397	23	1	1	1	2	5	1	1	1	2	2	0	0	0	1	0	1	0	0	0	0	0	0	0	0	0	1	0	1	0	0	1	0
398	25	1	1	2	1	4	1	1	1	2	2	1	0	0	0	0	1	0	0	0	1	0	0	0	0	0	0	0	0	0	0	0	0
399	38	1	1	2	1	1	1	2	1	2	2	0	0	1	0	1	0	0	0	0	0	1	0	0	1	0	0	0	1	0	0	0	1
400	25	1	1	1	2	4	1	1	1	2	2	0	1	0	0	1	0	2	0	0	0	0	0	0	1	1	0	2	2	2	0	3	0
401	25	1	1	2	1	4	1	1	1	2	2	0	0	0	0	1	1	0	0	0	0	0	1	0	1	1	0	0	1	1	0	1	0
402	22	2	1	2	2	4	1	1	1	2	2	0	1	1	1	1	1	2	0	0	0	0	0	0	0	1	0	1	0	0	0	0	0
403	31	1	1	2	1	2	1	3	1	2	2	0	0	1	0	1	1	0	0	1	0	1	0	0	0	0	0	1	1	0	0	0	0
404	33	1	1	1	2	1	1	3	1	2	2	0	0	0	0	0	0	0	0	1	0	0	0	0	0	0	0	1	0	0	0	0	0
405	35	1	1	1	2	1	1	3	1	2	2	0	0	0	0	1	1	0	0	1	0	0	0	0	0	0	1	0	1	1	0	0	1
406	30	1	1	1	1	1	1	3	1	2	2	0	0	0	0	0	1	0	0	1	0	1	0	0	0	0	0	0	1	0	0	0	1
407	18	2	1	1	1	1	1	1	1	2	2	0	0	0	0	1	0	0	0	0	0	0	0	0	0	0	0	1	0	0	0	0	0
408	20	2	1	1	2	1	1	1	1	2	2	0	0	0	0	1	1	0	0	0	0	0	0	0	0	0	0	1	0	0	0	0	1
409	20	2	1	1	2	1	1	1	1	2	2	0	0	1	1	1	1	0	0	0	0	0	0	0	0	0	0	1	1	0	0	0	0
410	28	1	1	1	1	1	1	2	1	2	2	0	0	1	0	1	1	0	0	0	0	0	0	0	0	0	0	1	1	0	0	0	1
411	20	1	1	1	2	1	1	1	1	2	2	0	0	1	1	1	1	3	0	0	0	0	0	0	0	0	1	0	1	0	0	1	0
412	19	2	1	1	2	1	1	1	1	2	2	0	1	1	2	1	1	3	0	0	0	0	1	0	0	1	0	1	1	0	0	0	1
413	30	1	1	1	1	3	1	3	1	2	2	0	0	0	0	0	0	0	0	0	0	0	0	0	0	0	0	0	0	0	0	0	0
414	31	1	1	1	1	4	2	3	1	1	2	0	0	1	0	0	0	0	0	1	0	0	0	0	0	0	0	1	1	0	0	0	0
415	32	1	1	1	2	5	1	3	1	2	2	0	0	0	0	0	1	0	0	0	0	0	0	1	1	1	0	0	1	0	0	0	0
416	39	1	1	1	1	4	1	3	1	2	2	0	0	0	1	1	1	3	0	0	0	0	0	0	1	0	0	1	0	0	0	1	1
417	53	1	1	1	2	4	1	3	1	2	2	1	0	1	0	2	0	0	0	1	1	1	0	0	0	0	0	0	0	0	0	0	0
418	60	1	1	1	1	1	1	3	1	2	2	1	0	1	0	0	0	0	0	2	1	2	0	0	2	0	1	0	2	1	0	0	2
419	60	1	1	1	1	1	1	3	1	2	2	0	0	0	0	0	1	2	0	1	0	1	0	0	1	0	0	0	1	0	0	0	0
420	57	1	1	1	1	1	2	3	1	2	2	1	0	1	0	2	0	0	0	1	1	1	0	0	0	0	0	0	1	1	0	0	1
421	52	1	1	1	1	1	1	3	1	2	2	0	0	0	0	0	0	0	0	1	1	2	0	1	1	1	1	0	1	1	1	0	1
422	40	1	1	1	1	4	1	3	1	2	2	0	0	0	0	0	1	2	0	1	0	0	0	0	0	0	0	1	2	0	1	1	1
423	39	1	1	2	1	5	1	3	1	1	2	0	0	0	0	1	0	0	0	1	0	1	0	0	1	0	1	0	1	0	1	0	0
424	32	1	1	1	1	3	1	3	1	2	2	0	0	1	0	1	0	1	0	0	0	1	0	0	0	1	0	0	1	0	1	0	1
425	28	1	1	1	1	1	1	2	1	2	2	1	0	1	0	1	0	0	0	1	1	0	0	0	0	0	1	0	2	1	0	0	0
426	24	1	1	1	2	1	1	1	1	2	2	0	0	0	0	0	0	0	0	0	0	0	0	0	0	0	0	0	0	0	0	0	0
427	30	1	1	2	2	1	1	3	1	2	2	1	0	2	0	2	1	2	0	1	2	1	1	0	0	1	1	0	2	2	1	0	2
428	28	1	1	1	2	1	1	2	1	2	2	0	1	0	1	1	1	1	0	1	0	0	1	1	1	1	1	0	2	1	1	0	0
429	34	1	1	1	1	3	1	2	1	2	2	0	0	1	0	1	0	0	0	0	0	1	0	0	1	0	0	0	1	0	0	0	0
430	34	1	1	1	1	4	1	3	1	2	2	0	0	0	0	0	0	0	0	0	0	0	0	0	0	0	0	0	0	0	0	0	0
431	31	1	1	1	1	5	1	3	1	2	2	0	0	0	1	1	0	0	0	1	1	0	0	0	0	0	0	0	0	0	0	0	0
432	30	1	2	1	1	3	1	3	1	2	2	0	0	0	0	1	0	0	0	1	0	0	0	0	1	0	1	0	1	0	0	0	0
433	28	1	1	1	2	5	1	3	1	2	1	1	1	1	0	1	1	2	0	2	2	1	1	0	1	0	1	0	1	1	1	0	1
434	28	1	1	1	1	5	1	2	1	2	2	0	0	0	0	1	1	0	0	1	0	0	1	1	1	1	1	0	1	1	0	0	0
435	31	1	2	1	2	5	1	3	1	1	2	0	0	0	1	0	0	0	0	0	0	1	0	1	0	1	0	0	1	0	1	0	0
436	33	1	2	1	1	5	1	1	1	1	2	0	1	1	0	0	1	1	0	0	0	1	1	0	0	0	0	2	0	1	0	0	0
437	28	1	1	1	1	4	1	2	1	2	2	1	0	0	1	0	0	0	0	1	2	1	1	0	1	0	0	0	2	1	0	0	0
438	21	1	1	1	2	2	1	1	1	2	2	0	0	0	0	2	1	0	0	1	0	1	1	0	0	1	0	0	1	0	0	0	0
439	23	2	1	1	2	4	1	1	1	2	2	0	1	1	2	2	2	3	0	0	0	0	1	1	1	0	0	1	1	1	0	0	0
440	22	2	1	1	2	1	1	1	1	2	2	0	1	0	2	2	2	3	0	1	0	0	1	1	1	0	0	1	0	0	0	0	0
441	19	2	1	1	2	3	1	1	1	2	2	1	0	0	0	0	0	0	0	0	0	0	0	0	0	0	0	0	0	0	0	0	0
442	18	2	1	1	2	2	1	1	1	2	2	0	0	0	0	0	0	0	0	0	0	0	0	0	0	0	0	0	0	1	0	0	0
443	29	1	1	1	2	4	1	2	1	2	2	0	1	1	1	1	2	1	0	1	1	0	0	1	0	1	0	1	1	1	0	0	0
444	48	1	1	1	1	3	1	3	1	2	2	0	0	1	0	1	0	1	0	1	1	1	0	0	0	0	0	1	1	1	1	1	1
445	42	1	1	1	1	3	1	3	1	2	2	0	1	1	1	1	2	3	1	1	0	0	1	0	0	1	0	1	1	1	0	0	0
446	34	1	1	1	1	1	1	3	1	2	2	0	0	1	1	0	0	0	0	0	0	0	0	0	0	0	0	0	1	1	0	0	0
447	22	2	1	1	2	2	1	1	1	2	2	0	0	1	2	1	1	3	1	1	0	1	1	1	1	0	1	1	1	1	1	1	0
448	39	1	1	1	1	2	1	3	1	2	2	0	0	0	0	0	0	0	0	0	0	0	0	1	1	0	0	1	2	1	2	0	0
449	61	1	1	1	1	2	1	3	1	2	2	0	0	0	1	1	0	0	0	2	1	1	1	0	0	0	1	0	2	2	1	1	0
450	30	1	1	1	2	3	1	3	1	2	2	0	0	0	1	2	1	3	0	0	1	0	0	0	1	1	1	2	2	2	1	1	0
451	48	1	1	2	1	3	2	3	1	2	2	0	0	0	0	1	0	0	0	1	0	0	0	0	0	0	0	0	0	0	0	0	0
452	35	1	1	1	2	4	1	3	1	2	2	0	0	0	0	1	1	2	0	1	0	0	1	0	0	0	1	0	1	1	1	1	0
453	32	1	1	1	1	4	1	3	1	1	2	0	0	0	0	0	0	0	0	0	0	0	0	0	0	0	0	1	1	1	1	0	0
454	35	1	1	2	1	2	1	3	1	2	2	0	0	1	0	0	0	0	0	1	0	0	0	0	0	0	0	0	1	1	1	0	0
455	35	1	1	1	1	3	1	3	1	2	2	0	0	1	1	0	0	0	0	2	2	2	0	0	1	0	1	1	0	0	0	0	0
456	40	1	1	1	1	2	1	3	1	1	2	0	1	2	2	1	0	0	0	1	1	0	0	0	1	0	0	1	2	2	1	1	0
457	28	1	1	1	1	1	1	2	1	2	2	0	1	1	1	1	1	1	0	1	1	0	0	0	1	0	0	1	1	1	1	0	0
458	36	1	1	1	2	2	1	3	1	2	2	0	0	1	1	1	1	2	0	1	1	0	1	0	1	0	0	1	1	1	1	0	0
459	35	1	1	1	1	3	1	2	1	2	2	0	0	0	0	1	1	2	0	1	1	1	0	0	1	0	0	1	2	2	1	1	0
460	35	1	1	2	1	1	1	3	1	2	2	1	0	0	0	0	0	0	0	1	1	3	1	1	2	1	1	0	3	3	2	1	1
461	27	1	1	2	1	1	1	1	1	1	2	0	1	1	1	1	1	1	1	0	0	0	0	0	0	0	0	0	0	0	0	0	0
462	37	1	1	1	1	1	1	3	1	2	2	1	0	1	1	1	0	0	0	2	2	2	1	1	2	1	1	0	3	2	2	1	0
463	48	1	1	1	2	1	1	3	1	2	2	1	1	1	0	1	1	1	1	0	0	1	0	0	1	0	0	1	2	1	1	0	0
464	38	1	2	1	2	3	1	3	1	2	2	1	1	0	1	1	2	1	1	1	0	1	0	1	1	0	1	1	3	2	2	1	0
465	34	1	1	1	1	1	1	2	1	2	2	0	0	1	1	1	1	0	0	2	1	2	1	1	1	0	0	1	1	1	0	1	0
466	22	1	1	1	2	1	1	1	1	2	2	0	0	1	0	1	0	1	0	1	0	0	0	0	0	0	0	0	1	1	1	0	0
467	23	1	1	1	1	1	1	1	1	2	2	0	0	0	0	0	0	0	0	0	0	0	0	0	0	0	0	0	0	0	0	0	0
468	30	1	1	1	1	3	1	2	1	2	2	1	0	1	1	1	1	1	0	1	1	0	0	0	0	0	1	1	1	1	1	0	0
469	20	1	1	1	2	1	1	1	1	2	2	0	0	1	1	2	2	1	0	1	1	1	0	0	1	0	0	1	2	2	1	1	0
470	17	2	1	1	2	1	1	1	1	2	2	0	1	1	2	2	1	1	0	1	0	0	0	1	1	0	0	0	1	1	0	0	0
471	17	2	1	1	2	1	1	1	1	1	2	0	1	1	1	2	1	0	0	1	0	0	0	0	0	0	0	0	0	0	0	0	0
472	17	2	1	1	2	1	1	1	1	1	2	0	0	1	1	1	1	2	0	1	0	0	0	0	0	0	0	1	1	1	0	0	0
473	38	1	1	2	2	1	1	3	1	2	1	1	0	1	2	2	2	1	1	2	1	1	0	1	1	0	0	1	2	2	1	1	0
474	32	1	1	1	1	2	1	2	1	1	2	0	0	1	1	1	1	0	0	2	2	2	1	1	1	1	0	0	2	2	1	1	0
475	48	1	1	1	1	1	1	3	1	2	2	0	0	0	0	0	0	0	0	2	2	2	1	0	1	0	0	0	1	1	1	0	0
476	28	1	1	1	2	1	1	2	1	1	2	0	0	1	1	2	2	1	0	1	1	0	1	0	1	0	1	2	1	2	2	1	0
477	40	1	1	1	2	5	1	3	1	2	2	1	1	2	2	2	2	3	1	2	0	2	1	0	1	0	1	2	3	2	2	1	0
478	38	1	1	1	1	5	1	2	1	2	2	0	1	1	1	0	0	0	0	1	1	2	1	1	1	1	1	1	1	1	1	1	0
479	30	1	1	1	2	5	1	1	1	2	2	1	0	1	1	1	1	2	0	1	2	1	0	0	1	0	0	0	2	1	1	1	0
480	28	1	1	1	1	3	1	2	1	2	2	0	1	1	1	1	1	2	0	1	0	1	0	1	1	0	1	1	1	1	1	0	1
481	34	1	1	1	2	3	1	3	1	2	2	0	0	1	0	1	0	0	0	1	0	1	0	0	1	0	0	0	1	1	1	0	0
482	35	1	1	2	1	3	1	2	1	2	2	0	0	1	1	1	1	0	0	1	0	0	1	1	1	0	1	0	0	0	0	0	0
483	31	1	1	1	2	3	1	3	1	2	2	0	0	1	0	0	0	0	0	0	0	0	0	0	0	0	0	0	2	2	1	0	0
484	43	1	1	2	1	1	2	3	1	2	2	1	2	0	2	0	0	2	2	0	0	0	1	1	0	0	1	0	1	1	0	2	2
485	47	1	2	1	1	3	2	3	1	2	2	1	1	0	0	0	0	2	2	0	0	0	0	1	0	1	1	0	1	2	0	3	2
486	37	1	2	1	2	3	2	2	1	2	2	1	1	1	2	1	1	1	2	0	0	0	1	2	0	1	1	0	1	1	1	2	2
487	35	1	1	1	2	3	2	2	1	2	2	1	0	0	1	0	0	1	1	0	0	0	1	1	0	1	1	0	1	1	1	2	2
488	41	1	1	1	1	3	2	3	1	2	2	1	0	0	0	1	0	1	1	1	1	1	0	0	1	0	0	0	0	1	0	2	2
489	43	1	1	1	2	1	1	3	1	2	2	1	0	1	1	0	1	0	0	1	2	0	1	0	2	0	1	0	2	1	1	1	0
490	47	1	1	1	1	1	1	3	1	2	2	1	1	1	0	0	1	1	2	1	1	1	0	0	1	0	0	0	1	1	0	2	2
491	40	1	1	1	2	1	1	3	1	2	2	0	0	0	0	1	0	2	0	0	0	0	0	0	0	0	1	0	1	2	0	1	0
492	36	1	1	1	2	1	1	3	1	2	2	1	0	0	0	1	1	2	0	1	2	1	0	1	0	0	0	0	1	1	0	1	0
493	35	1	1	2	1	1	1	3	1	2	2	0	0	1	0	0	0	0	0	1	0	0	0	0	0	0	1	1	1	1	1	0	0
494	22	2	1	1	2	1	1	1	1	2	2	0	0	1	0	1	0	0	0	0	0	0	0	0	0	0	0	1	1	1	0	0	0
495	52	1	2	1	1	4	1	3	1	2	1	1	0	0	0	0	0	0	0	1	2	1	0	1	0	0	1	0	1	1	0	0	0
496	25	1	2	1	1	1	2	2	1	2	2	0	0	0	1	1	2	0	0	1	0	0	0	0	0	0	0	2	0	1	0	2	0
497	50	1	2	1	1	1	2	3	1	2	2	0	0	0	1	0	0	2	0	0	0	1	0	0	0	0	0	1	1	0	0	0	0
498	68	1	1	2	1	4	1	3	1	2	2	0	0	0	0	0	0	0	0	1	2	1	0	0	1	0	0	0	1	0	0	0	0
499	32	1	2	1	1	1	2	2	1	2	2	0	0	0	0	0	0	0	0	0	0	0	0	0	0	0	0	1	0	0	0	1	0
500	40	1	1	2	2	3	1	3	1	2	2	0	0	2	0	0	1	1	0	2	0	1	0	0	1	0	1	0	2	0	1	1	0
501	42	1	2	1	2	1	2	3	1	2	2	0	0	0	0	0	0	1	0	0	0	1	0	0	0	0	0	3	2	0	0	2	0
502	24	1	1	2	1	1	2	1	1	2	2	1	0	1	1	0	0	3	0	0	1	0	0	0	1	0	0	0	2	0	0	0	0
503	35	1	1	1	2	1	2	3	1	2	2	0	0	0	0	0	1	0	0	0	0	0	0	0	0	0	0	0	0	0	0	1	0
504	22	2	2	1	1	5	1	1	2	2	2	0	0	0	0	0	0	0	0	0	0	0	0	0	0	0	0	3	1	1	0	0	0
505	28	1	1	1	1	4	2	2	1	2	2	1	1	0	1	0	0	2	2	0	0	0	1	0	0	0	0	0	2	2	0	2	2
